# Supplementary material for: Mutational Landscape of KIT Proto-Oncogene Coding Sequence in 62 Canine Cutaneous and Subcutaneous Mast Cell Tumors
Source: Vet Sci. 2024 Nov 25;11(12):593. doi: 10.3390/vetsci11120593 (PMC11680137; doi:10.3390/vetsci11120593)
Supplement: Supplementary file 1 [file vetsci-11-00593-s001.zip]

Archive with 1 entries (1 files):
- vetsci-3274404-supplementary.pdf
